# Supplementary material for: Anti-SARS-CoV-2 Antibody Status at the Time of Hospital Admission and the Prognosis of Patients with COVID-19: A Prospective Observational Study
Source: Infect Dis Rep. 2022 Dec 11;14(6):1004–16. doi: 10.3390/idr14060100 (PMC9779184; doi:10.3390/idr14060100)
Supplement: Supplementary file 1 [file idr-14-00100-s001.zip]

Archive with 1 entries (1 files):
- idr-2035341-supplementary.pdf
